# Supplementary material for: The antipredator benefits of postural camouflage in peppered moth caterpillars
Source: Sci Rep. 2020 Dec 10;10:21654. doi: 10.1038/s41598-020-78686-4 (PMC7728781; doi:10.1038/s41598-020-78686-4)
Supplement: Supplementary file 2 — Supplementary Information 2. [file 41598_2020_78686_MOESM2_ESM.csv]

code	ID	treatment	Trial	1st_peck_type	Time_peck_larvae	eat_larvae
RR	1	p	1	b	37	n
RR	1	p	2	b	180	n
RR	1	p	3	b	48	n
BGR	2	f	1	b	4	y
BGR	2	f	2	c	5	n
BGR	2	f	3	b	1	n
RGBB	3	f	1	c	9	y
RGBB	3	f	2	c	2	y
RGBB	3	f	3	c	4	y
BG	4	p	1	b	15	y
BG	4	p	2	b	3	y
BG	4	p	3	c	3	y
RRRR	5	f	1	c	38	y
RRRR	5	f	2	c	2	y
RRRR	5	f	3	b	11	y
RB	6	f	1	c	9	y
RB	6	f	2	c	5	y
RB	6	f	3	b	1	y
BB	7	p	1	b	180	n
BB	7	p	2	b	100	n
BB	7	p	3	b	180	n
RG	8	f	1	c	3	y
RG	8	f	2	c	2	y
RG	8	f	3	b	8	y
GGG	9	f	1	b	14	y
GGG	9	f	2	c	13	y
GGG	9	f	3	c	4	y
BBR	10	f	1	b	4	y
BBR	10	f	2	b	5	y
BBR	10	f	3	b	2	y
RRG	11	f	1	b	6	y
RRG	11	f	2	c	3	y
RRG	11	f	3	c	2	y
RBGR	12	f	1	c	2	n
RBGR	12	f	2	c	11	n
RBGR	12	f	3	c	2	n
RRB	13	f	1	c	5	y
RRB	13	f	2	c	2	y
RRB	13	f	3	c	1	y
BGR	14	f	1	c	23	n
BGR	14	f	2	c	10	y
BGR	14	f	3	b	4	y
BRB	15	p	1	b	2	y
BRB	15	p	2	c	2	n
BRB	15	p	3	b	1	n
GGB	16	p	1	b	18	n
GGB	16	p	2	b	1	n
GGB	16	p	3	c	4	n
BGB	17	f	1	c	13	y
BGB	17	f	2	c	8	y
BGB	17	f	3	c	2	y
BBB	18	p	1	b	27	y
BBB	18	p	2	c	6	y
BBB	18	p	3	b	6	y
GR	19	p	1	b	57	y
GR	19	p	2	b	2	y
GR	19	p	3	c	2	n
B	20	f	1	b	41	n
B	20	f	2	b	24	n
B	20	f	3	b	5	n
BBG	21	f	1	c	17	n
BBG	21	f	2	c	2	n
BBG	21	f	3	b	2	n
RRR	22	p	1	b	180	n
RRR	22	p	2	c	12	y
RRR	22	p	3	c	1	y
BGG	23	f	1	c	5	y
BGG	23	f	2	c	1	y
BGG	23	f	3	c	2	y
BGB	24	p	1	c	2	y
BGB	24	p	2	c	2	y
BGB	24	p	3	c	2	y
BGRR	25	f	1	b	153	n
BGRR	25	f	2	b	90	n
BGRR	25	f	3	b	4	y
GGR	26	p	1	b	16	n
GGR	26	p	2	b	180	n
GGR	26	p	3	b	34	n
GBR	27	p	1	b	8	y
GBR	27	p	2	b	18	n
GBR	27	p	3	c	1	y
BR	28	p	1	b	180	n
BR	28	p	2	b	180	n
BR	28	p	3	b	180	n
GB	29	p	1	b	41	y
GB	29	p	2	b	63	n
GB	29	p	3	c	1	n
R	30	p	1	b	14	y
R	30	p	2	c	8	y
R	30	p	3	c	1	y
GBG	31	p	1	b	13	n
GBG	31	p	2	c	26	n
GBG	31	p	3	b	180	n
RBG	32	p	1	c	7	y
RBG	32	p	2	c	4	y
RBG	32	p	3	c	4	y
