# Supplementary material for: The antipredator benefits of postural camouflage in peppered moth caterpillars
Source: Sci Rep. 2020 Dec 10;10:21654. doi: 10.1038/s41598-020-78686-4 (PMC7728781; doi:10.1038/s41598-020-78686-4)
Supplement: Supplementary file 3 — Supplementary Information 3. [file 41598_2020_78686_MOESM3_ESM.csv]

Treatment	angle
deprived	150.923
deprived	152.092
deprived	150.406
deprived	166.226
deprived	136.469
adlib	154.39
adlib	138.221
adlib	138.557
adlib	140.77
adlib	136.406
adlib	146.49
adlib	142.803
cold	164.788
cold	168.819
cold	163.997
cold	145.413
cold	153.059
cold	162.408
cold	149.436
cold	131.669
adlib	141.357
adlib	152.484
adlib	150.587
adlib	129.481
adlib	145.415
adlib	148.896
cold	150.429
cold	155.844
cold	166.902
cold	136.65
cold	140.161
cold	159.536
cold	157.294
cold	161.617
cold	141.789
cold	157.973
cold	130.441
deprived	159.721
deprived	158.471
deprived	176.438
deprived	155.226
deprived	170.814
adlib	133.393
adlib	147.048
adlib	149.256
adlib	137.251
adlib	126.285
deprived	148.097
cold	153.454
cold	170.452
cold	158.894
adlib	149.586
cold	172.239
deprived	169.735
deprived	153.967
adlib	147.622
adlib	146.569
adlib	159.472
cold	176.613
adlib	155.208
cold	169.433
