# Supplementary material for: The antipredator benefits of postural camouflage in peppered moth caterpillars
Source: Sci Rep. 2020 Dec 10;10:21654. doi: 10.1038/s41598-020-78686-4 (PMC7728781; doi:10.1038/s41598-020-78686-4)
Supplement: Supplementary file 4 — Supplementary Information 4. [file 41598_2020_78686_MOESM4_ESM.xlsx]

## Sheet: Sheet1
food	type	angle
grey	larvae	142.839
grey	larvae	136.602
grey	larvae	147.576
grey	larvae	156.478
grey	larvae	158.744
grey	larvae	152.345
grey	larvae	147.658
grey	larvae	153.582
grey	larvae	157.524
grey	larvae	150.508
grey	larvae	158.476
grey	larvae	140.363
grey	larvae	121.962
grey	larvae	155.745
grey	larvae	152.59
grey	larvae	148.205
grey	larvae	158.162
grey	larvae	156.556
grey	larvae	156.357
grey	larvae	144.354
grey	larvae	140.222
grey	larvae	148.259
grey	larvae	159.105
grey	larvae	169.422
grey	larvae	164.52
grey	larvae	156.235
grey	larvae	146.519
grey	larvae	161.881
grey	larvae	144.118
grey	larvae	166.062
grey	larvae	151.288
grey	larvae	150.012
grey	larvae	156.083
grey	larvae	150.766
grey	larvae	156.776
grey	larvae	143.596
grey	larvae	145.399
grey	larvae	148.259
grey	larvae	154.988
grey	larvae	150.969
grey	larvae	147.958
grey	larvae	162.608
grey	larvae	145.294
grey	larvae	144.202
grey	larvae	146.419
grey	larvae	157.702
grey	larvae	149.267
grey	larvae	154.696
grey	larvae	154.839
grey	larvae	151.379
grey	larvae	143.406
grey	larvae	143.815
grey	larvae	153.838
grey	larvae	151.293
grey	larvae	152.459
grey	larvae	151.51
grey	larvae	162.298
grey	larvae	143.339
grey	larvae	170.127
grey	larvae	159.876
grey	larvae	158.755
grey	larvae	139.493
grey	larvae	147.365
grey	larvae	156.451
grey	larvae	166.101
grey	larvae	163.419
grey	larvae	144.523
grey	larvae	138.661
grey	larvae	158.464
grey	larvae	159.802
grey	larvae	148.846
grey	larvae	144.311
grey	larvae	156.46
grey	larvae	159.497
grey	larvae	163.229
grey	larvae	146.017
grey	larvae	146.366
grey	larvae	155.486
grey	larvae	155.833
grey	larvae	140.57
grey	larvae	155.949
grey	larvae	153.815
grey	larvae	153.484
grey	twig	113.029
grey	twig	117.117
grey	twig	117.433
grey	twig	141.311
grey	twig	125.775
grey	twig	117.239
grey	twig	125.24
grey	twig	115.453
grey	twig	122.041
grey	twig	122.546
grey	twig	132.944
grey	twig	137.603
grey	twig	129.369
grey	twig	124.933
grey	twig	132.776
grey	twig	129.875
grey	twig	128.204
grey	twig	138.393
grey	twig	113.627
grey	twig	141.182
grey	twig	132.442
grey	twig	131.775
grey	twig	130.262
grey	twig	132.713
white	larvae	141.681
white	larvae	151.424
white	larvae	144.968
white	larvae	139.051
white	larvae	127.748
white	larvae	129.815
white	larvae	133.505
white	larvae	138.705
white	larvae	144.983
white	larvae	143.41
white	larvae	135.964
white	larvae	136.713
white	larvae	150.284
white	larvae	131.15
white	larvae	165.842
white	larvae	138.207
white	larvae	154.186
white	larvae	143.36
white	larvae	153.054
white	larvae	149.244
white	larvae	142.921
white	larvae	139.846
white	larvae	142.064
white	larvae	155.844
white	larvae	133.965
white	larvae	146.258
white	larvae	160.974
white	larvae	161.288
white	larvae	133.876
white	larvae	136.166
white	larvae	145.493
white	larvae	139.784
white	larvae	143.899
white	larvae	121.607
white	larvae	151.899
white	larvae	150.837
white	larvae	129.118
white	larvae	138.466
white	larvae	158.851
white	larvae	160.642
white	larvae	154.269
white	larvae	151.06
white	larvae	144.799
white	larvae	140.33
white	larvae	143.868
white	larvae	155.269
white	larvae	136.572
white	larvae	144.248
white	larvae	139.381
white	larvae	144.374
white	larvae	143.972
white	larvae	139.215
white	larvae	145.559
white	larvae	125.43
white	larvae	152.858
white	larvae	153.94
white	larvae	146.206
white	twig	158.575
white	twig	139.165
white	twig	119.35
white	twig	103.23
white	twig	163.685
white	twig	133.815
white	twig	136.235
white	twig	154.61
white	twig	144.535
white	twig	134.24
white	twig	147.365
white	twig	144.975
white	twig	101.97
white	twig	103.77
white	twig	121.705
white	twig	117.62
white	twig	118.75
white	twig	135.195
white	twig	130.8
white	twig	99.005
white	twig	120.725
white	twig	126.975
white	twig	128.545
white	twig	106.635
white	twig	117.175
white	twig	115.23
white	twig	124.8
white	twig	136.895
white	twig	140.405
white	twig	121.19
white	twig	169.475
white	twig	140.475
white	twig	135.525
white	twig	129.265
white	twig	144.65
white	twig	140.11
white	twig	125.255
white	twig	141.15
white	twig	131.545
white	twig	138.45
white	twig	136.615
white	twig	159.315
white	twig	116.03
white	twig	141.25
white	twig	154.225
white	twig	138.725
white	twig	136.08
white	twig	165.015
white	twig	132.26
white	twig	115.395
white	twig	112.17
white	twig	136.84
white	twig	119.535
white	twig	135.235
white	twig	150.245
white	twig	148.985
white	twig	135.595
white	twig	127.09
white	twig	160.935
white	twig	136.125
white	twig	159.24
white	twig	125.535
white	twig	154.27
