# Supplementary material for: The antipredator benefits of postural camouflage in peppered moth caterpillars
Source: Sci Rep. 2020 Dec 10;10:21654. doi: 10.1038/s41598-020-78686-4 (PMC7728781; doi:10.1038/s41598-020-78686-4)
Supplement: Supplementary file 5 — Supplementary Information 5. [file 41598_2020_78686_MOESM5_ESM.xlsx]

## Sheet: 23 11 12
family	flat	angle
184b	16	33
184c	3	7
185	21	40
173c	9	29
172	11	22
183	9	50
182	42	37
184	18	49
167	3	7
171	7	20
